# Supplementary material for: Single-Disulfide Conopeptide Czon1107, an Allosteric Antagonist of the Human α3β4 Nicotinic Acetylcholine Receptor
Source: Mar Drugs. 2022 Jul 31;20(8):497. doi: 10.3390/md20080497 (PMC9409646; doi:10.3390/md20080497)
Supplement: Supplementary file 1 [file marinedrugs-20-00497-s001.zip]

Archive with 1 entries (1 files):
- marinedrugs-1825769-SI.pdf
